# Supplementary material for: Growth monitoring and promotion service utilization and its associated factors among mothers of children under two years in Ethiopia: a systematic review and meta-analysis
Source: BMC Pediatr. 2024 Jul 19;24:463. doi: 10.1186/s12887-024-04946-1 (PMC11264754; doi:10.1186/s12887-024-04946-1)
Supplement: Supplementary file 1 — Supplementary Material 1 [file 12887_2024_4946_MOESM1_ESM.xlsx]

## Sheet: Prevalence
				Additional file 1: Extracted data to estimate the pooled prevalence of GMP utilization
Authors	Year	Authors&Year	Study design	study area	Setting	sample size	sampling	frequency of GMP	Prevalnce	LCI	UCI	Response rate	publication status	prevalenceDecimal	a	b	c	d	e	se	lci2	uci2
Kiros S et al	2023	Kiros S et al. 2023	cross sectional	Afar	Community-based	396	SRS	63	15.9091			95	Published	0.159091	0.840909	0.133781	0.000337831	0.0183802	0.0360251	3.60251	12.3066	19.5116
Sahle LD	2017	Sahle LD. 2017	cross sectional	SNNPR	Community-based	507	SRS	55	10.8481			93	Published	0.108481	0.891519	0.0967131	0.000190756	0.0138114	0.0270704	2.70704	8.14109	13.5552
Endale G et al	2020	Endale G et al. 2020	cross sectional	SNNPR	Community-based	443	SRS	143	32.2799			96	Published	0.322799	0.677201	0.2186	0.000493453	0.0222138	0.0435391	4.35391	27.926	36.6338
Tufa W et al	2022	Tufa G et al. 2022	cross sectional	SNNPR	Community-based	354	SRS	89	25.1412			95.2	Published	0.251412	0.748588	0.188204	0.00053165	0.0230575	0.0451928	4.51928	20.622	29.6605
Yeshaneh A et al	2020	Yeshaneh A et al. 2020	cross sectional	Amhara	Community-based	561	SRS	218	38.8592			98	Published	0.388592	0.611408	0.237588	0.000423508	0.0205793	0.0403355	4.03355	34.8256	42.8927
Girma D al	2018	Girma D et al. 2018	cross sectional	Oromia	Community-based	965	systematic	317	32.8497			92.6	Published	0.328497	0.671503	0.220587	0.000228587	0.0151191	0.0296335	2.96335	29.8864	35.8131
Feleke FW et al	2017	Feleke FW et al. 2017	cross sectional	SNNPR	Community-based	782	Multi stage	132	16.8798			95	Published	0.168798	0.831202	0.140305	0.000179418	0.0133947	0.0262536	2.62536	14.2544	19.5052
Ahmed Fet al	2020	Ahmed Fet al. 2020	cross sectional	Amhara	Community-based	402	Multi stage	54	13.4328			95.4	Not Published	0.134328	0.865672	0.116284	0.000289264	0.0170078	0.0333352	3.33352	10.0993	16.7664

## Sheet: ANC
Extracted data using two by two table for variable ANC
Study	Treatment Yes	Treatment No	Control Yes	Control No
Dagne S et al. 2020	74	132	15	137
Feleke FW et al. 2017	90	332	42	318

## Sheet: Child age
Extracted data using two by two table for variable Age of child
Study	Treatment Yes	Treatment No	Control Yes	Control No
Kiros S et al. 2023	33	171	30	162
Tufa G et al. 2022	57	130	32	135
Yeshaneh A et al. 2020	192	125	26	218
Girma D et al. 2018	197	276	120	372
Dagne S et al. 2020	24	134	65	135
Feleke FW et al. 2017	27	335	105	315

## Sheet: Counseling
Extracted data using two by two table for variable Counseling
Study	Treatment Yes	Treatment No	Control Yes	Control No
Sahle LD. 2017	45	268	10	184
Endale G et al. 2020	81	83	62	208
Feleke FW et al. 2017	70	203	62	477
Dagne S et al. 2020	70	123	19	146

## Sheet: Place of delivery
Extracted data using two by two table for variable Place of delivery
Study	Treatment Yes	Treatment No	Control Yes	Control No
Feleke FW et al. 2017	73	146	59	504
Dagne S et al. 2020	60	191	29	78

## Sheet: FHC use
Extracted data using two by two table for variable FHC use
Study	Treatment Yes	Treatment No	Control Yes	Control No
Tufa G et al. 2022	56	110	33	155
Girma D et al. 2018	231	186	86	462
Feleke FW et al. 2017	90	325	42	325
The family health card (FHC) is a document that contains essential health information for each family member. It serves as a comprehensive record of vaccinations, antenatal care visits, growth monitoring, and other essential health services received by individuals within a household. Health extension workers (HEWs) typically use the family health card during their household visits to track and pr…

## Sheet: GMP knowledge
Extracted data using two by two table for variable GMP knowledge
Study	Treatment Yes	Treatment No	Control Yes	Control No
Sahle LD. 2017	5	177	50	275
Endale G et al. 2020	117	120	26	171
Dagne S et al. 2020	72	133	17	136

## Sheet: Mother education
Extracted data using two by two table for variable mother educational status
Study	Treatment Yes	Treatment No	Control Yes	Control No
Sahle LD. 2017	42	217	13	235
Endale G et al. 2020	103	133	40	158
Tufa G et al. 2022	83	239	6	26
Yeshaneh A et al. 2020	140	158	203	60
Feleke FW et al. 2017	95	272	37	378
Dagne S et al. 2020	63	99	26	132

## Sheet: PNC
Extracted data using two by two table for variable PNC
study	Treatment Yes	Treatment No	Control Yes	Control No
Kiros S et al. 2023	35	27	28	306
Tufa G et al. 2022	43	80	46	185
Girma D et al. 2018	197	214	120	434
Feleke FW et al. 2017	87	272	45	378
Dagne S et al. 2020	68	117	21	152
